# Supplementary material for: In Vitro Antimicrobial Potential of Medicinal Plant Extracts and Their Combinations Against Mastitis-Causing Bacteria in Dairy Cows
Source: Molecules. 2026 Mar 26;31(7):1089. doi: 10.3390/molecules31071089 (PMC13074613; doi:10.3390/molecules31071089)
Supplement: Supplementary file 1 [file molecules-31-01089-s001.zip]

Archive with 1 entries (1 files):
- molecules-4203781-supplementary.pdf
